# Supplementary material for: Light Therapy in Post-Traumatic Stress Disorder: A Systematic Review of Interventional Studies
Source: J Clin Med. 2024 Jul 4;13(13):3926. doi: 10.3390/jcm13133926 (PMC11242885; doi:10.3390/jcm13133926)
Supplement: Supplementary file 1 [file jcm-13-03926-s001.zip]

Archive with 1 entries (1 files):
- jcm-3068422-supplementary.pdf
